# Supplementary material for: Effect of commercial fibrolytic enzymes application to normal- and slightly lower energy diets on lactational performance, digestibility and plasma nutrients in high-producing dairy cows
Source: Front Vet Sci. 2024 May 3;11:1302034. doi: 10.3389/fvets.2024.1302034 (PMC11099995; doi:10.3389/fvets.2024.1302034)
Supplement: Supplementary file 1 [file Data_Sheet_1.zip]

Archive with 2 entries (2 files):
- Supplementary data/Procedures for statistical analysis of milk composition.sas
- Supplementary data/Table 1.XLSX
