# Supplementary material for: Effect of commercial fibrolytic enzymes application to normal- and slightly lower energy diets on lactational performance, digestibility and plasma nutrients in high-producing dairy cows
Source: Front Vet Sci. 2024 May 3;11:1302034. doi: 10.3389/fvets.2024.1302034 (PMC11099995; doi:10.3389/fvets.2024.1302034)
Supplement: Supplementary file 1 [file Data_Sheet_1.zip › Supplementary data/Procedures for statistical analysis of milk composition.sas]

data milk;
input cow energy enzym initmilk milk42 DMI feedeffec fat cp cell cellchange ureanN milkfat milkcp FCM ECM FCMDMI ECMDMI;
cards;
190910	2.68	0	44.73	45.24	27.68	1.63	4.57	3.74	70.20	11.16	17.00	2.07	1.69	49.11	53.19	1.77	1.92
185517	2.68	0	45.13	38.52	27.68	1.39	4.48	3.63	50.35	10.83	16.80	1.73	1.40	41.29	44.54	1.49	1.61
194067	2.68	0	43.13	44.63	27.68	1.61	3.83	3.58	50.10	10.82	21.30	1.71	1.60	43.49	47.71	1.57	1.72
196549	2.68	0	41.88	38.91	27.68	1.41	3.33	3.95	44.85	10.71	16.80	1.30	1.54	35.00	40.10	1.26	1.45
198343	2.68	0	44.73	41.63	27.68	1.50	2.98	3.20	31.15	10.35	18.75	1.24	1.33	35.23	38.82	1.27	1.40
194034	2.68	0	45.27	46.16	27.68	1.67	3.44	3.24	29.00	10.28	18.40	1.59	1.50	42.28	45.93	1.53	1.66
198441	2.68	0	46.25	40.49	27.68	1.46	4.40	3.63	26.95	10.20	15.50	1.78	1.47	42.89	46.38	1.55	1.68
192157	2.68	0	46.10	42.27	27.68	1.53	3.54	3.37	23.75	10.08	16.55	1.49	1.42	39.32	42.96	1.42	1.55
193350	2.68	0	41.15	38.65	27.68	1.40	3.98	3.80	16.25	9.70	14.90	1.54	1.47	38.54	42.67	1.39	1.54
199297	2.68	0	46.82	40.63	27.68	1.47	3.67	3.47	14.10	9.55	15.25	1.49	1.41	38.62	42.28	1.40	1.53
199866	2.68	0	45.62	42.08	27.68	1.52	3.97	3.35	12.40	9.43	18.30	1.67	1.41	41.89	45.07	1.51	1.63
194323	2.68	0	42.78	38.70	27.68	1.40	5.60	3.65	9.40	9.15	16.35	2.17	1.41	47.98	50.36	1.73	1.82
194300	2.68	0	44.95	39.22	27.68	1.42	4.91	3.48	9.25	9.13	17.20	1.92	1.36	44.55	47.07	1.61	1.70
199579	2.68	0	41.47	38.62	27.68	1.40	4.26	3.60	9.00	9.10	18.65	1.64	1.39	40.10	43.46	1.45	1.57
196418	2.68	0	43.37	37.29	27.68	1.35	5.06	3.47	7.25	8.89	13.70	1.89	1.29	43.19	45.45	1.56	1.64
194312	2.68	0	41.48	36.48	27.68	1.32	4.61	3.50	6.85	8.83	19.25	1.68	1.27	39.81	42.44	1.44	1.53
196617	2.68	0	45.70	47.34	27.68	1.71	4.05	3.33	6.60	8.79	17.30	1.92	1.58	47.69	51.12	1.72	1.85
198345	2.68	0	46.03	42.12	27.68	1.52	3.60	3.20	6.50	8.78	16.45	1.51	1.35	39.56	42.62	1.43	1.54
198625	2.68	0	43.15	41.79	27.68	1.51	4.61	3.92	5.95	8.69	15.10	1.93	1.64	45.62	49.86	1.65	1.80
199036	2.68	0	43.00	40.77	27.68	1.47	4.76	3.52	5.50	8.61	18.10	1.94	1.43	45.38	48.25	1.64	1.74
199320	2.68	0	45.22	39.92	27.68	1.44	4.24	3.64	4.65	8.44	17.15	1.69	1.45	41.35	44.94	1.49	1.62
185749	2.68	0	43.10	42.77	27.68	1.55	4.07	3.67	4.55	8.42	14.40	1.74	1.57	43.22	47.32	1.56	1.71
199279	2.68	0	43.13	37.57	27.68	1.36	4.92	3.66	3.35	8.12	15.50	1.85	1.38	42.73	45.62	1.54	1.65
194257	2.68	0	45.22	42.29	27.68	1.53	4.32	3.48	2.70	7.90	14.55	1.82	1.47	44.28	47.54	1.60	1.72
199376	2.68	0	41.25	38.24	27.68	1.38	4.51	3.62	2.60	7.86	18.05	1.72	1.38	41.16	44.33	1.49	1.60
191304	2.68	0	43.00	39.86	27.68	1.44	5.81	3.48	2.40	7.78	18.30	2.32	1.39	50.68	52.48	1.83	1.90
198416	2.68	0	43.80	39.04	27.68	1.41	4.07	3.74	2.40	7.78	14.70	1.59	1.46	39.45	43.38	1.43	1.57
192143	2.68	0	43.88	43.94	27.68	1.59	3.55	3.15	2.05	7.63	17.80	1.56	1.38	40.94	44.02	1.48	1.59
190982	2.68	0	42.80	42.48	27.68	1.53	4.27	3.50	1.55	7.35	14.85	1.81	1.48	44.17	47.54	1.60	1.72
194419	2.68	0	44.42	44.67	27.68	1.61	4.38	3.50	0.95	6.86	17.50	1.96	1.56	47.21	50.65	1.71	1.83
199228	2.68	1000	43.25	39.20	27.60	1.42	4.73	3.61	97.65	11.49	16.15	1.85	1.42	43.50	46.54	1.58	1.69
198228	2.68	1000	42.55	41.28	27.60	1.50	4.07	3.48	40.70	10.61	16.40	1.68	1.43	41.72	45.11	1.51	1.63
192415	2.68	1000	46.52	44.91	27.60	1.63	4.52	3.55	27.70	10.23	15.90	2.03	1.59	48.41	51.91	1.75	1.88
198215	2.68	1000	43.98	42.61	27.60	1.54	4.29	3.25	12.00	9.39	16.50	1.83	1.38	44.46	47.09	1.61	1.71
199336	2.68	1000	44.73	42.38	27.60	1.54	4.86	3.68	11.10	9.31	18.85	2.06	1.56	47.81	51.18	1.73	1.85
199292	2.68	1000	46.27	42.20	27.60	1.53	3.76	3.35	10.80	9.29	15.95	1.59	1.41	40.68	44.04	1.47	1.60
181365	2.68	1000	45.13	44.56	27.60	1.61	4.31	3.17	10.45	9.25	16.95	1.92	1.41	46.63	49.10	1.69	1.78
196425	2.68	1000	42.58	38.21	27.60	1.38	4.26	3.33	10.30	9.24	17.40	1.63	1.27	39.70	42.28	1.44	1.53
191939	2.68	1000	43.93	40.69	27.60	1.47	4.41	3.62	10.25	9.24	15.35	1.79	1.47	43.19	46.63	1.56	1.69
194015	2.68	1000	43.55	44.76	27.60	1.62	3.95	3.38	9.95	9.21	15.95	1.77	1.51	44.42	47.91	1.61	1.74
198211	2.68	1000	46.08	40.97	27.60	1.48	5.24	3.76	8.80	9.08	14.25	2.15	1.54	48.59	51.74	1.76	1.87
191657	2.68	1000	44.08	41.72	27.60	1.51	5.45	3.87	7.80	8.96	15.00	2.27	1.61	50.76	54.10	1.84	1.96
197458	2.68	1000	40.40	39.91	27.60	1.45	4.14	3.66	7.70	8.95	14.90	1.65	1.46	40.75	44.47	1.48	1.61
196591	2.68	1000	46.93	44.28	27.60	1.60	4.08	3.56	6.30	8.75	16.70	1.81	1.57	44.81	48.69	1.62	1.76
197573	2.68	1000	40.80	47.74	27.60	1.73	3.24	3.17	3.95	8.28	17.80	1.55	1.51	42.30	46.04	1.53	1.67
192478	2.68	1000	42.57	38.46	27.60	1.39	5.26	3.48	3.80	8.24	16.65	2.02	1.34	45.71	47.89	1.66	1.74
198684	2.68	1000	46.95	45.82	27.60	1.66	2.74	3.54	3.40	8.13	17.20	1.26	1.62	37.16	42.44	1.35	1.54
198684	2.68	1000	46.95	45.82	27.60	1.66	2.74	3.54	3.40	8.13	17.20	1.26	1.62	37.16	42.44	1.35	1.54
192027	2.68	1000	43.00	44.43	27.60	1.61	4.89	3.26	3.10	8.04	15.30	2.17	1.45	50.36	52.56	1.82	1.90
198804	2.68	1000	42.75	43.09	27.60	1.56	4.77	3.80	2.70	7.90	15.30	2.06	1.64	48.07	51.95	1.74	1.88
191619	2.68	1000	44.33	42.63	27.60	1.54	4.81	3.09	2.60	7.86	17.40	2.05	1.32	47.81	49.48	1.73	1.79
185746	2.68	1000	46.40	41.06	27.60	1.49	4.77	3.73	2.60	7.86	16.00	1.96	1.53	45.80	49.29	1.66	1.79
199421	2.68	1000	42.17	38.66	27.60	1.40	3.47	3.31	2.40	7.78	15.05	1.34	1.28	35.55	38.78	1.29	1.41
192235	2.68	1000	44.90	39.86	27.60	1.44	4.40	3.51	2.30	7.74	18.00	1.75	1.40	42.25	45.34	1.53	1.64
199102	2.68	1000	39.53	38.54	27.60	1.40	5.16	4.05	2.15	7.67	17.40	1.99	1.56	45.21	49.03	1.64	1.78
191499	2.68	1000	44.00	42.10	27.60	1.53	5.15	4.04	2.05	7.63	15.60	2.17	1.70	49.33	53.48	1.79	1.94
199103	2.68	1000	43.38	38.63	27.60	1.40	3.88	3.45	1.85	7.52	16.95	1.50	1.33	37.91	41.17	1.37	1.49
198283	2.68	1000	44.47	42.44	27.60	1.54	3.50	3.51	1.70	7.44	16.30	1.49	1.49	39.26	43.37	1.42	1.57
192272	2.68	1000	47.52	44.97	27.60	1.63	3.69	3.71	1.60	7.38	16.55	1.66	1.67	42.84	47.64	1.55	1.73
192424	2.68	1000	42.05	37.88	27.60	1.37	5.61	3.67	1.00	6.91	17.20	2.13	1.39	47.03	49.41	1.70	1.79
194043	2.55	0	40.57	35.31	27.95	1.26	6.33	4.02	63.95	11.07	17.40	2.24	1.42	47.65	50.19	1.70	1.80
191632	2.55	0	42.97	40.30	27.95	1.44	4.86	3.34	48.10	10.78	19.20	1.96	1.35	45.50	47.74	1.63	1.71
185712	2.55	0	45.85	42.36	27.95	1.52	2.73	3.33	32.90	10.40	16.30	1.16	1.41	34.29	38.55	1.23	1.38
196528	2.55	0	43.40	42.86	27.95	1.53	5.18	3.90	26.20	10.17	15.80	2.22	1.67	50.44	54.23	1.80	1.94
198307	2.55	0	42.50	43.58	27.95	1.56	3.75	3.28	19.10	9.86	16.30	1.63	1.43	41.94	45.22	1.50	1.62
199367	2.55	0	42.88	39.12	27.95	1.40	3.71	3.21	15.90	9.67	17.80	1.45	1.26	37.42	40.20	1.34	1.44
196611	2.55	0	45.25	42.75	27.95	1.53	4.65	3.61	13.30	9.50	13.80	1.99	1.54	46.92	50.31	1.68	1.80
199609	2.55	0	44.20	44.00	27.95	1.57	4.21	3.77	12.30	9.42	17.90	1.85	1.66	45.39	49.78	1.62	1.78
198314	2.55	0	42.28	40.48	27.95	1.45	4.64	3.71	11.90	9.38	16.00	1.88	1.50	44.36	47.86	1.59	1.71
195952	2.55	0	43.40	45.84	27.95	1.64	3.46	3.57	9.10	9.12	17.10	1.59	1.64	42.13	46.80	1.51	1.67
190752	2.55	0	45.53	41.61	27.95	1.49	3.75	3.32	8.80	9.08	16.00	1.56	1.38	40.05	43.30	1.43	1.55
198523	2.55	0	42.07	40.95	27.95	1.46	4.41	3.72	6.80	8.82	16.50	1.81	1.52	43.47	47.24	1.55	1.69
196609	2.55	0	47.03	44.48	27.95	1.59	4.42	3.78	6.60	8.79	16.40	1.97	1.68	47.28	51.56	1.69	1.84
199440	2.55	0	41.73	41.89	27.95	1.50	3.82	3.64	6.30	8.75	17.50	1.60	1.52	40.76	44.91	1.46	1.61
199246	2.55	0	44.58	40.85	27.95	1.46	4.14	3.77	4.30	8.37	17.20	1.69	1.54	41.71	45.85	1.49	1.64
199352	2.55	0	45.57	44.62	27.95	1.60	3.60	3.31	3.60	8.19	17.40	1.61	1.48	41.94	45.54	1.50	1.63
194408	2.55	0	44.60	41.80	27.95	1.50	4.76	3.61	3.40	8.13	20.10	1.99	1.51	46.56	49.77	1.67	1.78
191750	2.55	0	45.55	43.43	27.95	1.55	4.57	3.80	3.00	8.01	18.80	1.98	1.65	47.14	51.24	1.69	1.83
191653	2.55	0	43.97	42.55	27.95	1.52	4.39	3.48	3.00	8.01	19.20	1.87	1.48	45.04	48.25	1.61	1.73
198773	2.55	0	41.63	39.39	27.95	1.41	3.57	3.40	2.70	7.90	18.60	1.41	1.34	36.85	40.29	1.32	1.44
198773	2.55	0	41.63	39.39	27.95	1.41	3.57	3.40	2.70	7.90	18.60	1.41	1.34	36.85	40.29	1.32	1.44
199571	2.55	0	44.43	44.49	27.95	1.59	3.67	3.54	2.30	7.74	18.40	1.63	1.57	42.29	46.53	1.51	1.66
196677	2.55	0	47.70	45.28	27.95	1.62	4.74	3.70	2.10	7.65	16.75	2.14	1.67	50.27	54.05	1.80	1.93
194339	2.55	0	43.67	42.40	27.95	1.52	5.31	3.92	1.70	7.44	20.75	2.25	1.66	50.73	54.40	1.81	1.95
196515	2.55	0	44.85	42.33	27.95	1.51	3.86	3.43	1.65	7.41	17.20	1.63	1.45	41.44	44.97	1.48	1.61
196547	2.55	0	46.40	42.35	27.95	1.51	5.95	3.52	1.50	7.31	24.40	2.52	1.49	54.73	56.64	1.96	2.03
198415	2.55	0	44.22	42.64	27.95	1.53	4.60	3.52	1.45	7.28	15.70	1.96	1.50	46.44	49.60	1.66	1.77
199149	2.55	0	41.63	42.07	27.95	1.50	4.72	3.59	1.30	7.17	18.40	1.99	1.51	46.61	49.82	1.67	1.78
194258	2.55	0	44.25	40.29	27.95	1.44	4.02	3.53	0.95	6.86	19.25	1.62	1.42	40.38	43.88	1.44	1.57
199201	2.55	0	45.07	44.98	27.95	1.61	3.97	3.45	0.90	6.80	19.60	1.79	1.55	44.78	48.49	1.60	1.73
196610	2.55	1000	40.50	40.09	28.10	1.43	4.54	3.71	8.60	9.06	12.30	1.82	1.49	43.33	46.89	1.54	1.67
196429	2.55	1000	43.27	42.50	28.10	1.51	5.55	3.94	8.10	9.00	15.60	2.36	1.67	52.39	55.92	1.86	1.99
196508	2.55	1000	45.92	47.23	28.10	1.68	3.83	3.33	7.55	8.93	15.35	1.81	1.57	46.03	49.67	1.64	1.77
198276	2.55	1000	44.00	40.33	28.10	1.44	4.74	3.77	7.05	8.86	15.80	1.91	1.52	44.81	48.37	1.59	1.72
199399	2.55	1000	41.22	42.32	28.10	1.51	4.76	3.54	7.00	8.85	12.60	2.01	1.50	47.14	50.17	1.68	1.79
198562	2.55	1000	44.73	42.06	28.10	1.50	3.23	3.55	6.40	8.76	15.70	1.36	1.49	37.17	41.59	1.32	1.48
199340	2.55	1000	44.22	41.53	28.10	1.48	4.78	3.16	6.00	8.70	17.50	1.99	1.31	46.39	48.25	1.65	1.72
193349	2.55	1000	41.60	41.65	28.10	1.48	4.66	3.38	5.00	8.52	14.40	1.94	1.41	45.77	48.38	1.63	1.72
199208	2.55	1000	46.97	48.84	28.10	1.74	3.41	3.37	4.85	8.49	14.75	1.67	1.64	44.51	48.84	1.58	1.74
198705	2.55	1000	43.83	44.63	28.10	1.59	4.39	3.22	4.75	8.47	15.25	1.96	1.43	47.24	49.78	1.68	1.77
199404	2.55	1000	43.57	41.98	28.10	1.49	3.24	3.65	4.45	8.40	15.00	1.36	1.53	37.16	41.88	1.32	1.49
192278	2.55	1000	46.77	44.87	28.10	1.60	4.33	3.78	3.40	8.13	18.70	1.94	1.70	47.09	51.49	1.68	1.83
198513	2.55	1000	44.12	40.70	28.10	1.45	3.65	3.71	3.35	8.12	17.05	1.48	1.51	38.54	42.91	1.37	1.53
196616	2.55	1000	43.27	43.35	28.10	1.54	5.15	3.76	3.30	8.10	13.75	2.23	1.63	50.83	54.24	1.81	1.93
196445	2.55	1000	46.05	44.26	28.10	1.58	4.77	3.62	3.30	8.10	18.50	2.11	1.60	49.37	52.79	1.76	1.88
196291	2.55	1000	43.82	39.87	28.10	1.42	3.88	3.42	3.10	8.04	13.70	1.54	1.36	39.12	42.41	1.39	1.51
194418	2.55	1000	46.25	42.55	28.10	1.51	4.74	3.19	2.70	7.90	17.20	2.02	1.36	47.27	49.30	1.68	1.75
198181	2.55	1000	41.85	45.29	28.10	1.61	3.71	3.34	2.45	7.80	14.95	1.68	1.51	43.29	46.93	1.54	1.67
197113	2.55	1000	41.97	39.61	28.10	1.41	4.71	3.48	2.20	7.70	14.55	1.87	1.38	43.83	46.54	1.56	1.66
194020	2.55	1000	44.62	44.74	28.10	1.59	3.24	3.45	1.75	7.47	14.80	1.45	1.54	39.64	44.01	1.41	1.57
199226	2.55	1000	41.87	39.87	28.10	1.42	5.81	3.58	1.70	7.44	19.65	2.32	1.43	50.69	52.76	1.80	1.88
197258	2.55	1000	44.07	42.76	28.10	1.52	5.01	3.20	1.70	7.44	15.70	2.14	1.37	49.21	51.02	1.75	1.82
199328	2.55	1000	43.23	42.50	28.10	1.51	4.25	3.37	1.65	7.41	14.75	1.81	1.43	44.10	47.11	1.57	1.68
199326	2.55	1000	42.10	40.35	28.10	1.44	5.69	3.72	1.50	7.31	14.65	2.29	1.50	50.55	53.16	1.80	1.89
199145	2.55	1000	44.93	45.34	28.10	1.61	4.47	3.44	1.50	7.31	16.00	2.03	1.56	48.54	51.76	1.73	1.84
194392	2.55	1000	46.92	46.76	28.10	1.66	3.39	3.48	1.40	7.24	11.10	1.59	1.63	42.48	47.02	1.51	1.67
198350	2.55	1000	42.30	43.04	28.10	1.53	5.53	3.53	1.20	7.09	15.45	2.38	1.52	52.88	55.23	1.88	1.97
199081	2.55	1000	45.40	45.39	28.10	1.62	4.20	3.70	1.20	7.09	14.40	1.91	1.68	46.75	51.08	1.66	1.82
199100	2.55	1000	44.87	47.76	28.10	1.70	4.22	3.49	1.05	6.96	14.45	2.02	1.66	49.33	53.14	1.76	1.89
196554	2.55	1000	47.75	43.78	28.10	1.56	5.38	3.81	0.95	6.86	18.80	2.35	1.67	52.81	56.21	1.88	2.00
;
proc univariate data=milk normal;
class energy enzym;
var initmilk milk42 DMI feedeffec fat cp cell cellchange ureanN milkfat milkcp FCM ECM FCMDMI ECMDMI;
run;
proc mixed;
class energy enzym;
model initmilk= energy|enzym;
lsmeans energy|enzym/adjust=tukey;
run;
proc mixed;
class energy enzym;
model milk42= energy|enzym;
lsmeans energy|enzym/adjust=tukey;
run;
proc mixed;
class energy enzym;
model feedeffec= energy|enzym;
lsmeans energy|enzym/adjust=tukey;
run;
proc mixed;
class energy enzym;
model fat= energy|enzym;
lsmeans energy|enzym/adjust=tukey;
run;
proc mixed;
class energy enzym;
model cp= energy|enzym;
lsmeans energy|enzym/adjust=tukey;
run;
proc mixed;
class energy enzym;
model cell= energy|enzym;
lsmeans energy|enzym/adjust=tukey;
run;
proc mixed;
class energy enzym;
model cellchange= energy|enzym;
lsmeans energy|enzym/adjust=tukey;
run;
proc mixed;
class energy enzym;
model ureanN= energy|enzym;
lsmeans energy|enzym/adjust=tukey;
run;
proc mixed;
class energy enzym;
model milkfat= energy|enzym;
lsmeans energy|enzym/adjust=tukey;
run;
proc mixed;
class energy enzym;
model milkcp= energy|enzym;
lsmeans energy|enzym/adjust=tukey;
run;
proc mixed;
class energy enzym;
model FCM = energy|enzym;
lsmeans energy|enzym/adjust=tukey;
run;
proc mixed;
class energy enzym;
model ECM= energy|enzym;
lsmeans energy|enzym/adjust=tukey;
run;
proc mixed;
class energy enzym;
model FCMDMI= energy|enzym;
lsmeans energy|enzym/adjust=tukey;
run;
proc mixed;
class energy enzym;
model ECMDMI= energy|enzym;
lsmeans energy|enzym/adjust=tukey;
run;
